# Supplementary material for: Parbendazole as a promising drug for inducing differentiation of acute myeloid leukemia cells with various subtypes
Source: Commun Biol. 2024 Jan 24;7:123. doi: 10.1038/s42003-024-05811-8 (PMC10808455; doi:10.1038/s42003-024-05811-8)
Supplement: Supplementary file 3 — Supplementary Data 1 [file 42003_2024_5811_MOESM3_ESM.xlsx]

## Sheet: Fig. 2
Figure 2a
			n=1		n=2		n=3
			CD11b	CD14	CD11b	CD14	CD11b	CD14
	DMSO		22.2	12.6	18.7	7.2	13.4	7.52
	Albendazole	0.1µM	25.2	19.6	25.2	13.2	16.8	13
		0.5µM	56.6	48.9	65.5	55.5	62.2	56.3
		1.0µM	69.9	66	78	70.9	74.2	76.1
	Oxibendazole	0.1µM	31.2	22.8	39.3	27.6	28.7	23.5
		0.5µM	74.1	69.3	79.1	74.4	74.8	81.6
		1.0µM	73.5	72	76.4	68.7	72.6	74.4
	Parbendazole	0.1µM	66.5	65.8	76.4	67.6	71.1	67.1
		0.5µM	73.6	70	75.6	66.2	73.7	78
		1.0µM	72.7	68.9	73.8	65	71.1	74.9
	Fenbendazle	0.1µM	19.1	15	17.8	10.1	15.2	8.83
		0.5µM	52.8	47.1	64.8	57.9	57.4	55.1
		1.0µM	68.5	69.6	78	71.6	74.4	74
	Oxfendazole	0.1µM	17.2	12.1	12.3	6.71	10.6	7.6
		0.5µM	18.3	13.7	14.2	7.44	11.1	8.37
		1.0µM	19.1	13.7	16.5	8.33	12.9	9.32
	Mebendazole	0.1µM	26.7	23.8	30.2	22.1	23	18.2
		0.5µM	63.4	61.1	76.3	69.5	69	70.1
		1.0µM	72	72.9	78.2	75.2	75.3	76.5
	Flubendazole	0.1µM	32.7	25.1	35.6	25	28.8	22.8
		0.5µM	67.9	63.6	77.7	71.4	73.8	72.8
		1.0µM	72.5	73.7	80.8	74.9	77.5	81.7
Figure 2b
			n=1	n=2	n=3	n=4	n=5
	DMSO		1	1	1	1	1
	Albendazole	0.1µM	1.13264	1.06589	1.08858	2.77141	1.52488
		0.5µM	2.12567	3.43088	4.66522	10.9389	16.1496
		1.0µM	2.86717	7.10096	6.76114	16.4466	57.2022
	Oxibendazole	0.1µM	1.59661	1.79317	1.48086	4.70863	3.31811
		0.5µM	4.91983	18.6901	28.4691	34.443	49.7253
		1.0µM	15.361	15.6014	70.2784	46.0301	40.7239
	Parbendazole	0.1µM	1.61866	2.82318	4.14438	8.84919	23.6341
		0.5µM	7.28797	15.0385	26.205	25.2133	37.035
		1.0µM	8.50577	11.4491	22.4217	23.7906	19.1173
	Fenbendazle	0.1µM	1.14005	0.871541	1.18421	1.656	1.46351
		0.5µM	2.14612	3.06003	3.14715	10.3557	13.0336
		1.0µM	2.62837	6.5703	5.37504	18.0641	16.4267
	Oxfendazole	0.1µM	0.990321	0.849868	0.743723	0.876635	0.771081
		0.5µM	1.05232	0.831706	0.952736	1.32182	0.781198
		1.0µM	1.12708	0.903695	0.876845	1.80643	0.917132
	Mebendazole	0.1µM	1.14038	1.85973	1.16676	3.20551	2.93857
		0.5µM	1.61929	5.02074	3.95311	10.433	11.2158
		1.0µM	2.23753	11.225	7.19681	16.3854	39.0735
	Flubendazole	0.1µM	1.23352	1.59864	1.3088	3.3685	3.33702
		0.5µM	1.73194	4.37278	5.12514	10.9232	12.1841
		1.0µM	3.10717	20.3673	18.4054	17.9629	22.6825
Figure 2c
	CD11b		n=1	n=2	n=3
	DMSO		22.7	20.3	21.6
	Parbendazole	10nM	20	24.2	23
		50nM	46	52.6	57.7
		100nM	69	81.9	81
	CD14		n=1	n=2	n=3
	DMSO		10.4	10.5	11.9
	Parbendazole	10nM	10.7	11.5	14.6
		50nM	33.6	39.4	42.5
		100nM	64.6	76.1	75.5
Figure 2d
	KLF4	Relative expression	n=1	n=2	n=3
	DMSO		1	1	1
	Parbendazole	10nM	1.20321	1.19136	1.02634
		50nM	6.26761	8.81963	6.16326
		100nM	9.83172	24.3405	18.7519
	DPYSL2A	Relative expression	n=1	n=2	n=3
	DMSO		1	1	1
	Parbendazole	10nM	1.13732	0.992759	1.22154
		50nM	2.6503	2.72762	1.60704
		100nM	3.24121	5.77127	2.58657
Figure 2e
	CD11b	n=1	n=2	n=3	n=4
	0h	34.2	36.9	30.4	26.6
	3h	57.2	41.2	41.1	40.2
	6h	56.3	54.7	50.5	55.7
	12h	52.7	57.2	58.8	58
	24h	64.2	67.3	59.3	53.9
	CD14	n=1	n=2	n=3	n=4
	0h	32.6	31.3	25	22.6
	3h	60.8	36.3	35	31.8
	6h	60.3	56.4	56.2	58.8
	12h	62.1	58.9	57.4	64.6
	24h	75.9	64.5	61.6	56.1
Figure 2f
	Annexin V positive rate(%)	n=1	n=2	n=3	n=4
	0h	6.3	6.6	6.9	6.2
	3h	6.8	7	6.4	7
	6h	7.1	6.3	7.3	7.1
	12h	12	11.8	12.4	12.7
	24h	38.1	35.9	36.5	37

## Sheet: Fig. 3
Figure 3b		Absorbance (%)
48h									72h
Albendazole									Albendazole
µM	0	0.001	0.01	0.1	1	10			µM	0	0.001	0.01	0.1	1	10
n=1	100	83.1633	72.4761	47.1016	10.7794	-2.722			n=1	100	59.7222	42.3213	11.1814	-3.09699	-3.32002
n=2	100	87.2452	72.5743	35.1858	8.1104	5.32643			n=2	100	87.2756	80.0261	25.2714	2.70355	3.35856
n=3	100	83.6221	81.8153	64.497	16.7265	15.0095			n=3	100	68.6757	69.0693	40.6631	7.24367	-0.791158
Fenbendazole									Fenbendazole
µM	0	0.001	0.01	0.1	1	10			µM	0	0.001	0.01	0.1	1	10
n=1	100	92.8034	73.9917	34.0454	5.42812	-3.79385			n=1	100	73.8366	46.7708	3.03683	-3.8155	-3.17424
n=2	100	94.3749	81.3626	68.4926	16.1341	0.800078			n=2	100	78.6943	47.6483	7.87996	-2.47016	-1.39523
n=3	100	85.2922	69.4429	35.5653	4.01966	-1.18515			n=3	100	57.095	26.7294	1.16772	-1.6555	0.177375
Parbendazole									Parbendazole
µM	0	0.001	0.01	0.1	1	10			µM	0	0.001	0.01	0.1	1	10
n=1	100	88.9164	72.3564	27.4593	15.6044	-3.36147			n=1	100	71.3305	36.6308	-0.64846	-2.43764	-2.85417
n=2	100	10.8568	26.8436	5.45553	3.02866	-2.11612			n=2	100	5.81248	9.98103	0.284528	-1.30521	-2.04363
n=3	100	38.7789	40.3457	24.9401	19.4424	-0.696961			n=3	100	16.153	11.4015	7.62097	-0.736458	0.163658
Mebendazole									Mebendazole
µM	0	0.001	0.01	0.1	1	10			µM	0	0.001	0.01	0.1	1	10
n=1	100	73.1461	54.488	22.4216	6.94304	-2.77085			n=1	100	66.531	43.789	1.77753	-2.55552	-2.78994
n=2	100	110.047	67.238	30.203	-0.976012	-0.565699			n=2	100	82.5676	59.2941	16.128	-0.820066	-0.657012
n=3	100	84.5526	72.9906	30.9993	19.087	1.34916			n=3	100	72.4214	38.8729	1.52452	-1.39175	-1.05984
Oxibendazole									Oxibendazole
µM	0	0.001	0.01	0.1	1	10			µM	0	0.001	0.01	0.1	1	10
n=1	100	62.6592	46.4421	21.0458	3.32138	-3.55528			n=1	100	65.6765	42.3692	11.7192	-1.22712	-3.02212
n=2	100	87.4203	50.9054	32.829	0.325495	-1.16903			n=2	100	83.734	58.3011	25.6724	0.726543	-0.096614
n=3	100	77.4899	62.3439	30.7239	19.7335	13.4698			n=3	100	85.0589	45.3608	7.00932	2.17037	-0.62645
Oxfendazole									Oxfendazole
µM	0	0.001	0.01	0.1	1	10			µM	0	0.001	0.01	0.1	1	10
n=1	100	83.3392	56.6027	27.2251	-5.24724	-4.72077			n=1	100	68.6891	40.8704	15.4004	-2.71482	-3.41409
n=2	100	71.197	76.9851	58.9442	42.4164	-2.06134			n=2	100	81.9985	69.4266	35.9947	-1.2626	-2.94608
n=3	100	85.0441	76.7107	66.4515	25.0577	-1.48772			n=3	100	72.0304	56.1674	27.676	-1.55477	-2.25333
Flubendazole									Flubendazole
µM	0	0.001	0.01	0.1	1	10			µM	0	0.001	0.01	0.1	1	10
n=1	100	75.758	41.293	23.1669	-0.259348	-2.17617			n=1	100	58.2745	37.9679	-0.156771	-4.39447	-3.92906
n=2	100	87.3266	88.596	50.4317	19.0256	-0.182445			n=2	100	58.1301	56.1929	5.27163	-1.16989	-0.4618
n=3	100	68.8725	50.1029	25.5659	0.140799	-0.527998			n=3	100	54.6274	9.87685	-0.472696	-1.41187	1.28126
Benzimidazole									Benzimidazole
µM	0	0.001	0.01	0.1	1	10			µM	0	0.001	0.01	0.1	1	10
n=1	100	89.1082	80.8472	72.5952	51.4278	1.67738			n=1	100	81.776	71.9615	67.3865	61.7456	1.69055
n=2	100	90.3677	81.5728	72.8423	62.4546	1.31748			n=2	100	74.8739	62.3995	56.2986	20.2795	-1.22699
n=3	100	89.9322	78.6364	67.0277	51.1209	2.77183			n=3	100	89.4644	78.3002	37.1071	0.314307	-2.14358
Carbendazim									Carbendazim
µM	0	0.001	0.01	0.1	1	10			µM	0	0.001	0.01	0.1	1	10
n=1	100	90.4531	77.361	74.6388	47.7987	1.23248			n=1	100	81.8989	71.5659	64.4067	59.7126	5.13324
n=2	100	89.5372	80.8122	65.1948	53.2719	10.2766			n=2	100	75.9384	64.3094	56.6627	18.5828	-1.36076
n=3	100	85.5228	75.1228	65.0317	44.6621	-0.8			n=3	100	75.924	71.8413	40.9646	0.270703	-1.5966

## Sheet: Fig. 4a and Fig. S2
Figure 4a and Supplementary Figure 2
Kasumi3	DMSO	Day 0	Day 1	Day 2	Day 3	Day 4		Albendazole	Day 0	Day 1	Day 2	Day 3	Day 4		Parbendazole	Day 0	Day 1	Day 2	Day 3	Day 4
	n=1	0.5	0.528	0.762	1.19	1.39		n=1	0.5	0.703	0.508	0.645	0.547		n=1	0.5	0.215	0.098	0.117	0.0195
	n=2	0.5	0.82	1.27	1.21	2.09		n=2	0.5	0.803	0.86	0.508	0.528		n=2	0.5	0.156	0.313	0.078	0.039
	n=3	0.5	0.839	1.07	1.17	1.39		n=3	0.5	0.842	1.52	0.664	1.11		n=3	0.5	0.45	0.215	0.137	0.0195
	n=4	0.5	0.567	0.645	1.43	1.82		n=4	0.5	0.587	0.567	0.489	0.411		n=4	0.5	0.645	0.333	0.0781	0.0977
KG-1a	DMSO	Day 0	Day 1	Day 2	Day 3	Day 4		Albendazole	Day 0	Day 1	Day 2	Day 3	Day 4		Parbendazole	Day 0	Day 1	Day 2	Day 3	Day 4
	n=1	0.5	0.704	1.49	4.14	8.25		n=1	0.5	0.803	1.47	2.93	4.54		n=1	0.5	0.293	0.039	0.0585	0.02
	n=2	0.5	1.47	2.56	5.03	8.87		n=2	0.5	1.13	1.66	2.42	5.61		n=2	0.5	0.235	0.039	0	0.0195
	n=3	0.5	1.11	2.03	4.28	8.79		n=3	0.5	0.741	1.39	2.27	4.15		n=3	0.5	0.372	0.039	0	0.0195
HYT-1	DMSO	Day 0	Day 1	Day 2	Day 3	Day 4		Albendazole	Day 0	Day 1	Day 2	Day 3	Day 4		Parbendazole	Day 0	Day 1	Day 2	Day 3	Day 4
	n=1	0.5	0.821	1.19	1.7	2.31		n=1	0.5	0.863	1.02	1.31	1.08		n=1	0.5	0.43	0.156	0.0783	0.0585
	n=2	0.5	0.762	1.45	1.86	2.43		n=2	0.5	0.684	0.976	0.959	1.06		n=2	0.5	0.176	0.117	0.0586	0.0195
	n=3	0.5	0.879	1.23	1.54	1.98		n=3	0.5	0.625	1.11	1.15	1.25		n=3	0.5	0.469	0.156	0.117	0.0782
Kasumi1	DMSO	Day 0	Day 1	Day 2	Day 3	Day 4		Albendazole	Day 0	Day 1	Day 2	Day 3	Day 4		Parbendazole	Day 0	Day 1	Day 2	Day 3	Day 4
	n=1	0.5	0.782	1.17	1.66	2.03		n=1	0.5	0.547	1.06	1.19	1.45		n=1	0.5	0.391	0.508	0.234	0.039
	n=2	0.5	0.957	1.31	1.94	2.76		n=2	0.5	0.978	1.29	1.66	3.38		n=2	0.5	0.703	0.547	0.469	0.469
	n=3	0.5	0.684	1.1	1.56	1.92		n=3	0.5	0.626	0.899	1.19	2.17		n=3	0.5	0.586	0.43	0.293	0.137
SKNO1	DMSO	Day 0	Day 1	Day 2	Day 3	Day 4		Albendazole	Day 0	Day 1	Day 2	Day 3	Day 4		Parbendazole	Day 0	Day 1	Day 2	Day 3	Day 4
	n=1	0.5	1.15	1.74	3.26	3.26		n=1	0.5	1.13	0.86	1.76	3.19		n=1	0.5	0.665	0.313	0.489	0.215
	n=2	0.5	1.25	1.35	2.66	4.38		n=2	0.5	1.19	1.52	1.74	2.6		n=2	0.5	0.782	0.215	0.528	0.352
	n=3	0.5	0.86	1.054	1.6	2.97		n=3	0.5	0.819	0.846	1.23	1.82		n=3	0.5	0.547	0.372	0.235	0.332
Kasumi6	DMSO	Day 0	Day 1	Day 2	Day 3	Day 4		Albendazole	Day 0	Day 1	Day 2	Day 3	Day 4		Parbendazole	Day 0	Day 1	Day 2	Day 3	Day 4
	n=1	0.5	1.29	1.68	2.42	3.13		n=1	0.5	0.918	1.15	0.919	1.76		n=1	0.5	0.489	0.411	0.274	0.137
	n=2	0.5	0.86	1.29	1.56	2.8		n=2	0.5	0.782	0.625	0.664	1.43		n=2	0.5	0.45	0.254	0.176	0.137
	n=3	0.5	0.508	0.859	1.27	2.19		n=3	0.5	0.547	0.469	0.665	1.57		n=3	0.5	0.313	0.156	0.117	0.0975
KO52	DMSO	Day 0	Day 1	Day 2	Day 3	Day 4		Albendazole	Day 0	Day 1	Day 2	Day 3	Day 4		Parbendazole	Day 0	Day 1	Day 2	Day 3	Day 4
	n=1	0.5	0.684	1.134	1.88	3.52		n=1	0.5	0.411	1.19	0.782	1.057		n=1	0.5	0.645	0.41	0.0975	0.235
	n=2	0.5	0.567	1.23	2.03	2.4		n=2	0.5	0.528	0.959	0.508	0.645		n=2	0.5	0.469	0.352	0.1367	0.176
	n=3	0.5	0.86	1.06	1.54	2.99		n=3	0.5	0.625	0.606	0.43	0.625		n=3	0.5	0.684	0.313	0.195	0.215
	n=4	0.5	0.978	1.33	1.92	3.01		n=4	0.5	0.489	0.762	0.762	0.84		n=4	0.5	0.528	0.332	0.235	0.156
HL-60	DMSO	Day 0	Day 1	Day 2	Day 3	Day 4		Albendazole	Day 0	Day 1	Day 2	Day 3	Day 4		Parbendazole	Day 0	Day 1	Day 2	Day 3	Day 4
	n=1	0.5	0.957	1.233	1.467	4.713		n=1	0.5	0.508	0.684	1.49	3.693		n=1	0.5	0.352	0.039	0.02	0.02
	n=2	0.5	1.077	1.567	4.067	7.33		n=2	0.5	0.84	1.427	3.19	5.317		n=2	0.5	0.195	0.039	0.02	0
	n=3	0.5	0.976	1.31	2.617	7.22		n=3	0.5	1.017	1.076	1.97	3.633		n=3	0.5	0.158	0.02	0	0
NB4	DMSO	Day 0	Day 1	Day 2	Day 3	Day 4		Albendazole	Day 0	Day 1	Day 2	Day 3	Day 4		Parbendazole	Day 0	Day 1	Day 2	Day 3	Day 4
	n=1	0.5	0.645	2.43	6.72	9.93		n=1	0.5	1.06	1.11	1.7	1.62		n=1	0.5	0.333	0.0195	0.02	0
	n=2	0.5	0.508	1.88	5.57	9.38		n=2	0.5	0.606	0.92	2.07	2.78		n=2	0.5	0.469	0.078	0	0
	n=3	0.5	0.626	2.09	4.34	8.99		n=3	0.5	0.762	0.547	1.33	3.17		n=3	0.5	0.43	0	0.039	0
UF-1	DMSO	Day 0	Day 1	Day 2	Day 3	Day 4		Albendazole	Day 0	Day 1	Day 2	Day 3	Day 4		Parbendazole	Day 0	Day 1	Day 2	Day 3	Day 4
	n=1	0.5	0.61	0.879	1.977	5.57		n=1	0.5	0.606	1.09	3.653	6.627		n=1	0.5	0.43	0.352	0.117	0.02
	n=2	0.5	1.12	1.486	3.48	6.997		n=2	0.5	0.995	1.39	3.617	7.077		n=2	0.5	0.45	0.059	0.156	0.02
	n=3	0.5	1.056	1.68	3.81	7.72		n=3	0.5	0.821	1.723	4.1	8.23		n=3	0.5	0.547	0.274	0.059	0.02
ML-2	DMSO	Day 0	Day 1	Day 2	Day 3	Day 4		Albendazole	Day 0	Day 1	Day 2	Day 3	Day 4		Parbendazole	Day 0	Day 1	Day 2	Day 3	Day 4
	n=1	0.5	0.898	1.993	3.46	4.847		n=1	0.5	0.88	1.31	2.15	2.873		n=1	0.5	0.332	0.078	0	0.02
	n=2	0.5	0.979	0.743	2.053	4.52		n=2	0.5	0.72	0.998	1.527	4.243		n=2	0.5	0.254	0.059	0.078	0.06
	n=3	0.5	0.586	1.135	1.623	5.257		n=3	0.5	0.762	1	1.92	3.673		n=3	0.5	0.215	0.117	0.02	0.02
OCI-AML2	DMSO	Day 0	Day 1	Day 2	Day 3	Day 4		Albendazole	Day 0	Day 1	Day 2	Day 3	Day 4		Parbendazole	Day 0	Day 1	Day 2	Day 3	Day 4
	n=1	0.5	0.411	1.973	6.433	14.667		n=1	0.5	0.53	1.193	4.207	12.633		n=1	0.5	0.371	0.468	0	0
	n=2	0.5	1.583	2.23	7.173	12.8		n=2	0.5	1.41	2.56	6.103	11.5		n=2	0.5	0.196	0.078	0.039	0
	n=3	0.5	0.881	1.47	2.797	6.293		n=3	0.5	0.704	1.034	3.187	5.22		n=3	0.5	0.16	0	0.039	0
OCI-AML3	DMSO	Day 0	Day 1	Day 2	Day 3	Day 4		Albendazole	Day 0	Day 1	Day 2	Day 3	Day 4		Parbendazole	Day 0	Day 1	Day 2	Day 3	Day 4
	n=1	0.5	0.938	1.523	3.13	5.14		n=1	0.5	0.725	0.977	3.17	4.553		n=1	0.5	0.469	0.352	0.098	0.02
	n=2	0.5	1.132	1.74	3.053	7.173		n=2	0.5	0.938	2.093	3.73	6.43		n=2	0.5	0.156	0.078	0.039	0
	n=3	0.5	0.78	1.349	2.857	4.89		n=3	0.5	0.51	0.92	2.05	3.713		n=3	0.5	0.411	0.098	0	0.02
ME-1	DMSO	Day 0	Day 1	Day 2	Day 3	Day 4		Albendazole	Day 0	Day 1	Day 2	Day 3	Day 4		Parbendazole	Day 0	Day 1	Day 2	Day 3	Day 4
	n=1	0.5	0.567	1.5	2.833	5.317		n=1	0.5	0.665	1.232	1.933	5.47		n=1	0.5	0.41	0.51	0.822	0.51
	n=2	0.5	1.66	1.853	5.083	5.377		n=2	0.5	1.43	2.717	4.613	3.853		n=2	0.5	1.095	0.978	1.406	0.76
	n=3	0.5	0.742667	1.82	3.99	7.45		n=3	0.5	0.684333	1.39	3.68	6.41		n=3	0.5	0.469	0.918	1.526	0.84
	n=4	0.5	0.704	1.43	3.46	5.51		n=4	0.5	0.704	1.21	3.09	4.99		n=4	0.5	0.606	0.918	0.645	0.918
	n=5	0.5	0.743	1.9	3.85	7.78		n=5	0.5	0.839	1.94	3.42	6.28		n=5	0.5	0.821	1.1	0.821	1.14
THP-1	DMSO	Day 0	Day 1	Day 2	Day 3	Day 4		Albendazole	Day 0	Day 1	Day 2	Day 3	Day 4		Parbendazole	Day 0	Day 1	Day 2	Day 3	Day 4
	n=1	0.5	1.036	2.23	5.05	8.09		n=1	0.5	0.528	1.17	2.46	3.87		n=1	0.5	0.215	0.0781	0.1	0.078
	n=2	0.5	0.723	1.99	4.36	7.74		n=2	0.5	0.567	1.41	2.46	3.42		n=2	0.5	0.332	0.215	0.0585	0.0195
	n=3	0.5	0.606	1.62	3.57	7.55		n=3	0.5	0.333	1.02	1.92	2.37		n=3	0.5	0.176	0.156	0.0586	0
NOMO-1	DMSO	Day 0	Day 1	Day 2	Day 3	Day 4		Albendazole	Day 0	Day 1	Day 2	Day 3	Day 4		Parbendazole	Day 0	Day 1	Day 2	Day 3	Day 4
	n=1	0.5	0.918	0.937	2.327	4.3		n=1	0.5	0.684	0.704	1.82	3.773		n=1	0.5	0.528	0.059	0.059	0.039
	n=2	0.5	1.026	1.66	2.697	3.95		n=2	0.5	0.918	1.366	2.03	3.597		n=2	0.5	0.371	0.157	0.078	0.02
	n=3	0.5	1.14	0.625	1.523	2.81		n=3	0.5	1.19	0.645	1.27	2.467		n=3	0.5	0.235	0.078	0.059	0
	n=4	0.5	0.840667	1.45	2.15	4.26		n=4	0.5	0.781667	1.62	2.13	3.35		n=4	0.5	0.215333	0.039	0.059	0.078
MV4-11	DMSO	Day 0	Day 1	Day 2	Day 3	Day 4		Albendazole	Day 0	Day 1	Day 2	Day 3	Day 4		Parbendazole	Day 0	Day 1	Day 2	Day 3	Day 4
	n=1	0.5	1.02	1.91	3.05	4.84		n=1	0.5	1.05	2.27	3.4	5.37		n=1	0.5	0.117	0.078	0.0585	0
	n=2	0.5	0.665	2.25	3.6	6.92		n=2	0.5	0.821	2.25	3.33	5.16		n=2	0.5	0.176	0.0391	0.0195	0
	n=3	0.5	0.84	2.32	3.99	5.39		n=3	0.5	0.92	2.05	3.13	5.69		n=3	0.5	0.235	0.0585	0	0
U937	DMSO	Day 0	Day 1	Day 2	Day 3	Day 4		Albendazole	Day 0	Day 1	Day 2	Day 3	Day 4		Parbendazole	Day 0	Day 1	Day 2	Day 3	Day 4
	n=1	0.5	1.56	3.05	6.04	11.3		n=1	0.5	0.743	3.09	4.26	7.88		n=1	0.5	0.586	0.078	0.0195	0
	n=2	0.5	1.19	3.5	6.47	11.5		n=2	0.5	0.998	2.19	4.24	7.15		n=2	0.5	0.372	0.0585	0.0781	0.0391
	n=3	0.5	1.31	4.73	10.1	12.5		n=3	0.5	1.43	3.66	5.94	8.78		n=3	0.5	0.274	0.0195	0	0
HEL	DMSO	Day 0	Day 1	Day 2	Day 3	Day 4		Albendazole	Day 0	Day 1	Day 2	Day 3	Day 4		Parbendazole	Day 0	Day 1	Day 2	Day 3	Day 4
	n=1	0.5	0.567	0.995	2.99	4.83		n=1	0.5	0.503	0.977	3.21	3.483		n=1	0.5	0.235	0.352	0.313	0.059
	n=2	0.5	0.723	0.86	2.387	2.13		n=2	0.5	0.978	0.802	2.077	1.56		n=2	0.5	0.59	0.37	0.137	0.02
	n=3	0.5	1.02	0.86	1.683	1.76		n=3	0.5	0.762	0.878	1.92	1.403		n=3	0.5	0.391	0.313	0.196	0.059
	n=4	0.5	0.958	1.72	4.62	7.08		n=4	0.5	0.723333	0.976	3.54	4.63		n=4	0.5	0.430333	0.235	0.332	0.215
	n=5	0.5	1.05	1.95	4.11	6.67		n=5	0.5	0.743	1.38	2.49	4.46		n=5	0.5	0.684	0.567	0.176	0.254
KG-1	DMSO	Day 0	Day 1	Day 2	Day 3	Day 4		Albendazole	Day 0	Day 1	Day 2	Day 3	Day 4		Parbendazole	Day 0	Day 1	Day 2	Day 3	Day 4
	n=1	0.5	0.469	0.684	0.957	1.35		n=1	0.5	0.313	0.333	0.372	0.762		n=1	0.5	0.254	0.254	0.117	0.0585
	n=2	0.5	1.015	1.82	2.42	4.65		n=2	0.5	0.898	1.49	1.14	2.19		n=2	0.5	0.821	0.684	0.176	0.235
	n=3	0.5	0.43	0.741	1.46	2.33		n=3	0.5	0.352	0.43	1.31	1.61		n=3	0.5	0.45	0.215	0.293	0.137
	n=4	0.5	0.801	0.997	1.15	1.52		n=4	0.5	0.743	0.723	0.899	1.23		n=4	0.5	0.762	0.332	0.235	0.157
M-MOK	DMSO	Day 0	Day 1	Day 2	Day 3	Day 4		Albendazole	Day 0	Day 1	Day 2	Day 3	Day 4		Parbendazole	Day 0	Day 1	Day 2	Day 3	Day 4
	n=1	0.5	0.41	1.053	1.347	1.96		n=1	0.5	0.65	0.508	0.72	0.882		n=1	0.5	0.078	0.02	0	0
	n=2	0.5	1.115	0.508	0.801	1.37		n=2	0.5	0.92	0.469	0.508	0.274		n=2	0.5	0.215	0.117	0	0
	n=3	0.5	0.937	0.878	0.879	1.055		n=3	0.5	0.66	0.352	0.313	0.117		n=3	0.5	0.372	0.117	0.059	0
	n=4	0.5	0.723	1	1.7	2.4		n=4	0.5	0.547	0.489	0.567	0.723		n=4	0.5	0.293	0.078	0	0
	n=5	0.5	0.88	0.995	1.72	2.93		n=5	0.5	0.489	0.899	0.743	1.08		n=5	0.5	0.293	0.078	0	0

## Sheet: Fig. 4b and Fig. S3
Figure 4b and Supplementary Figure 3
	CD11b	Positive rate (%)					CD14	Positive rate (%)
Kasumi3		DMSO	Albendazole	Parbendazole				DMSO	Albendazole	Parbendazole
	n=1	64.4	71.4	84			n=1	29	20.2	59
	n=2	55.2	59.1	86.7			n=2	29.1	34.9	74.2
	n=3	53.5	60.5	87.2			n=3	29.5	48.9	86.6
KG-1a		DMSO	Albendazole	Parbendazole				DMSO	Albendazole	Parbendazole
	n=1	36.2	23.6	51.5			n=1	57.6	55.4	65.9
	n=2	36.1	36	65.5			n=2	38.7	39.3	70.3
	n=3	34.4	56	75.4			n=3	37.3	37.9	61.3
	n=4	31.2	25.7	55.5			n=4	33.6	34.2	59.7
HYT-1		DMSO	Albendazole	Parbendazole				DMSO	Albendazole	Parbendazole
	n=1	44.1	47	70.8			n=1	36.1	31.6	66.8
	n=2	46.3	48.1	74			n=2	35.1	30.6	72.8
	n=3	44.5	47.6	75.8			n=3	34.7	25.9	69
Kasumi1		DMSO	Albendazole	Parbendazole				DMSO	Albendazole	Parbendazole
	n=1	21.3	26.6	43			n=1	30.1	33.7	49.6
	n=2	25	29.8	51.8			n=2	32	39.9	50.6
	n=3	24.4	25.7	37.6			n=3	32.6	33.2	46.5
SKNO1		DMSO	Albendazole	Parbendazole				DMSO	Albendazole	Parbendazole
	n=1	48.4	52.5	57.3			n=1	44.4	42.4	50.8
	n=2	47	48.1	57.5			n=2	46.3	48.1	54.7
	n=3	52.2	49.7	58.7			n=3	48.6	49	62.7
	n=4	46	39.9	48.5			n=4	44.2	40.2	51.3
Kasumi6		DMSO	Albendazole	Parbendazole				DMSO	Albendazole	Parbendazole
	n=1	31.7	45.1	82.4			n=1	27.5	25.9	77.6
	n=2	29.8	33.5	77.9			n=2	30.9	32.6	86
	n=3	28.8	33.8	82.4			n=3	28.3	32.1	81.8
KO52		DMSO	Albendazole	Parbendazole				DMSO	Albendazole	Parbendazole
	n=1	25.8	24.8	47.6			n=1	35.3	27.9	50.3
	n=2	27.2	30.2	55.3			n=2	36.9	31.9	52.8
	n=3	27.2	48.5	71			n=3	43.1	44.5	56
HL-60		DMSO	Albendazole	Parbendazole				DMSO	Albendazole	Parbendazole
	n=1	18.5	19.6	67.8			n=1	21.5	20.5	63.9
	n=2	19.3	19.2	56			n=2	24.8	25.3	58.2
	n=3	20.9	22.3	54.3			n=3	24.7	23.5	56
NB4		DMSO	Albendazole	Parbendazole				DMSO	Albendazole	Parbendazole
	n=1	42.2	44.6	70.3			n=1	39	40.7	69.9
	n=2	45.7	51.2	69.6			n=2	32.6	47.5	83.5
	n=3	37.9	53.9	76.5			n=3	30.2	38.5	81.6
UF-1		DMSO	Albendazole	Parbendazole				DMSO	Albendazole	Parbendazole
	n=1	18.6	20.8	22.7			n=1	21.6	21.9	28
	n=2	22.4	31.9	57.8			n=2	21.5	22.3	39.1
	n=3	23.1	30	34.1			n=3	22.7	25.7	44.6
ML-2		DMSO	Albendazole	Parbendazole				DMSO	Albendazole	Parbendazole
	n=1	20.7	35.8	78.6			n=1	16.8	18.7	64.2
	n=2	23.9	34.2	66			n=2	26.5	28.4	62.8
	n=3	19.5	22.5	74.8			n=3	19.7	20.6	65.7
	n=4	16.9	18	81			n=4	11.1	13	76.3
OCI-AML2		DMSO	Albendazole	Parbendazole				DMSO	Albendazole	Parbendazole
	n=1	19.7	22.8	50.3			n=1	33.9	45.5	60.4
	n=2	18.6	21.7	45			n=2	29.8	32.4	65.8
	n=3	20.6	19.8	62.3			n=3	30	32.4	54.6
OCI-AML3		DMSO	Albendazole	Parbendazole				DMSO	Albendazole	Parbendazole
	n=1	33.3	36.7	64.2			n=1	34.1	45.4	68.3
	n=2	29	28.6	63.5			n=2	44.8	46.2	69.8
	n=3	29.7	26.9	73.7			n=3	35.7	38.2	80
	n=4	31.9	29.7	68.7			n=4	40.5	41.5	71.4
ME-1		DMSO	Albendazole	Parbendazole				DMSO	Albendazole	Parbendazole
	n=1	15.9	16	52.3			n=1	31.4	37.7	53.7
	n=2	30.8	34	42			n=2	32.1	35	42.3
	n=3	24.7	25.4	31.4			n=3	32.2	34.8	42
	n=4	17.1	23.2	53.9			n=4	28.2	26.7	65
	n=5	18.8	17.7	44.1			n=5	27.7	31	49.2
THP-1		DMSO	Albendazole	Parbendazole				DMSO	Albendazole	Parbendazole
	n=1	21.7	26.6	71			n=1	33.2	34.5	62
	n=2	21.9	32.6	79			n=2	28	38.5	65.2
	n=3	21.1	25	68.1			n=3	29	40	74.4
NOMO-1		DMSO	Albendazole	Parbendazole				DMSO	Albendazole	Parbendazole
	n=1	33.8	27.9	27			n=1	27.8	29.7	47.1
	n=2	38.5	27.5	22			n=2	22	27.9	50.7
	n=3	29.9	22.4	39.9			n=3	18.1	19.1	53
	n=4	18.5	39.9	47.8			n=4	25.2	27.4	55.1
MV4-11		DMSO	Albendazole	Parbendazole				DMSO	Albendazole	Parbendazole
	n=1	37.8	43.2	67.7			n=1	25	29	66.9
	n=2	35	34.9	70.9			n=2	25.3	33.1	71.2
	n=3	35.3	38.6	60.5			n=3	32.5	29.2	56.8
	n=4	34	34.7	51.4			n=4	30.4	32.9	52.5
U937		DMSO	Albendazole	Parbendazole				DMSO	Albendazole	Parbendazole
	n=1	18.6	25.3	73.5			n=1	17	18.5	75.8
	n=2	19.6	19.1	81.5			n=2	17.6	22.3	84
	n=3	24	16.7	80.4			n=3	11.2	11.4	85.9
HEL		DMSO	Albendazole	Parbendazole				DMSO	Albendazole	Parbendazole
	n=1	23.3	31.5	54.8			n=1	16.4	20.3	56.2
	n=2	34	22.8	58.5			n=2	21.7	25.3	59.8
	n=3	30.5	28.9	49			n=3	25.6	23.1	53.2
KG-1		DMSO	Albendazole	Parbendazole				DMSO	Albendazole	Parbendazole
	n=1	45.9	36.6	55.1			n=1	34.5	33.9	59.6
	n=2	38.4	50	65			n=2	43.7	40.3	70.9
	n=3	38.4	45.2	63.2			n=3	41.3	44.5	71.7
	n=4	37	54.7	69.1			n=4	43.8	45.7	57.3
M-MOK		DMSO	Albendazole	Parbendazole				DMSO	Albendazole	Parbendazole
	n=1	26.7	30.6	62.2			n=1	26.9	36.9	65
	n=2	28	32.4	49.8			n=2	25	29.2	56.9
	n=3	26.2	30.4	46.4			n=3	28.8	27.2	51
	n=4	18.4	28.5	65.8			n=4	23.8	29.4	71.4

## Sheet: Fig. 4c and Fig. S4
Figure 4c and Supplementary Figure 4
	Annexin V positive rate (%)
Kasumi3		DMSO	Albendazole	Parbendazole
	n=1	11	10.3	30.2
	n=2	7.5	9.9	36.8
	n=3	10.7	10.9	20.2
	n=4	7.6	23.7	39.7
	n=5	6.1	19.4	25.4
KG-1a		DMSO	Albendazole	Parbendazole
	n=1	2.1	4.2	64.8
	n=2	1.8	4.9	65.8
	n=3	2.1	4.2	64.5
	n=4	1.9	2	66.4
HYT-1		DMSO	Albendazole	Parbendazole
	n=1	17.8	17.4	66
	n=2	14.3	18	59.6
	n=3	12.3	11.7	52.5
Kasumi1		DMSO	Albendazole	Parbendazole
	n=1	17	20.5	40.8
	n=2	11.5	13.7	39.4
	n=3	22.2	21.9	36
SKNO1		DMSO	Albendazole	Parbendazole
	n=1	11.7	13.2	29.2
	n=2	12.6	13.8	25.7
	n=3	10.5	11.2	41.2
	n=4	8.9	7.9	30.5
Kasumi6		DMSO	Albendazole	Parbendazole
	n=1	15.9	14.2	55.2
	n=2	12.6	11.3	56.9
	n=3	14.6	15	59.4
KO52		DMSO	Albendazole	Parbendazole
	n=1	6.1	14	44.4
	n=2	5.2	13	37.4
	n=3	6	21.2	49.8
HL-60		DMSO	Albendazole	Parbendazole
	n=1	14.1	15.8	81
	n=2	7.6	9.9	87.1
	n=3	2.8	4.4	87.7
NB4		DMSO	Albendazole	Parbendazole
	n=1	7.8	19.1	77.7
	n=2	8.8	21.1	72.8
	n=3	11.8	20.4	77.5
UF-1		DMSO	Albendazole	Parbendazole
	n=1	9.3	8.9	58.8
	n=2	6.4	7.2	54
	n=3	8.2	8.3	69.2
ML-2		DMSO	Albendazole	Parbendazole
	n=1	12.9	12	67
	n=2	8.9	6.7	67.3
	n=3	9.3	12.3	91.9
OCI-AML2		DMSO	Albendazole	Parbendazole
	n=1	14.9	12.9	83.3
	n=2	16.7	17.9	73.3
	n=3	8.2	8.2	70.9
OCI-AML3		DMSO	Albendazole	Parbendazole
	n=1	9.1	8.4	55.4
	n=2	6.5	6.8	65.1
	n=3	20.5	22.1	71.6
ME-1		DMSO	Albendazole	Parbendazole
	n=1	13.2	14	30.8
	n=2	12.8	12.5	38.8
	n=3	8.9	7.1	23
THP-1		DMSO	Albendazole	Parbendazole
	n=1	15.7	23.9	70.6
	n=2	13.3	28	74.5
	n=3	13.7	22.8	64.3
NOMO-1		DMSO	Albendazole	Parbendazole
	n=1	15.6	17.8	79.6
	n=2	16.4	17	81.1
	n=3	10	9.3	74.9
MV4-11		DMSO	Albendazole	Parbendazole
	n=1	14.9	9.9	55.5
	n=2	10.3	12.2	57.2
	n=3	12.3	9.4	40.1
U937		DMSO	Albendazole	Parbendazole
	n=1	3.4	4	51
	n=2	2.9	2.7	52.8
	n=3	1.6	4.9	59.3
HEL		DMSO	Albendazole	Parbendazole
	n=1	13.7	13.7	34.3
	n=2	18.6	15.7	40.5
	n=3	25.9	26.5	55.3
KG-1		DMSO	Albendazole	Parbendazole
	n=1	24.4	25.7	35.6
	n=2	29.8	30.6	46.8
	n=3	27.9	28.2	45.7
	n=4	19.6	19.5	31.9
M-MOK		DMSO	Albendazole	Parbendazole
	n=1	31.8	40.6	91
	n=2	27.6	36.8	83
	n=3	28.2	41.7	83.8

## Sheet: Fig. 4d and Fig. S5
Figure 4d and Supplementary Figure 5
		KLF4	Relative expression			DPYSL2A	Relative expression
		n=1	n=2	n=3		n=1	n=2	n=3
HL-60	DMSO	1	1	1
	Albendazole	1.14657	1.62289	0.856917
	Parbendazole	4.60008	58.903	34.2589
Kasumi1	DMSO	1	1	1
	Albendazole	1.25731	0.922274	0.822185
	Parbendazole	4.22977	2.48973	1.42415
SKNO1	DMSO	1	1	1
	Albendazole	0.868051	1.19603	0.790789
	Parbendazole	7.28546	2.93091	4.23267
UF-1	DMSO	1	1	1
	Albendazole	0.412275	0.522449	0.431464
	Parbendazole	1.16629	1.95739	4.14431
ML-2	DMSO	1	1	1
	Albendazole	0.717536	6.91946	0.671731
	Parbendazole	83.0053	15.535	175.867
ME-1	DMSO	1	1	1
	Albendazole	1.13328	1.15724	0.476771
	Parbendazole	0.819055	1.08336	0.556247
OCI-AML2	DMSO	1	1	1
	Albendazole	1.2876	0.822196	0.924115
	Parbendazole	22.3367	3.26107	2.36079
OCI-AML3	DMSO	1	1	1
	Albendazole	1.30827	1.18147	1.12392
	Parbendazole	4.66917	3.05956	4.40059
NOMO-1	DMSO	1	1	1
	Albendazole	0.991994	0.915811	1.46339
	Parbendazole	4.01548	5.59537	2.60319
HEL	DMSO	1	1	1
	Albendazole	1.5897	1.25393	0.645812
	Parbendazole	3.58528	0.548961	0.604234
M-MOK	DMSO	1	1	1
	Albendazole	1.32583	1.59823	1.75319
	Parbendazole	33.1582	76.956	61.7507
Kasumi3	DMSO	1	1	1		1	1	1
	Albendazole	2.30206	1.1848	1.35213		1.6559	0.397922	1.94589
	Parbendazole	2.47828	5.25393	3.55705		1.93181	1.2406	8.71153
HYT-1	DMSO	1	1	1
	Albendazole	2.23813	0.793289	3.88473
	Parbendazole	40.9007	26.561	65.6367
KG-1a	DMSO	1	1	1
	Albendazole	0.797214	1.19362	2.99984
	Parbendazole	118.465	96.8095	25.7891
KO52	DMSO	1	1	1
	Albendazole	4.00424	2.39279	9.09815
	Parbendazole	4.50735	6.93282	32.2869
Kasumi6	DMSO	1	1	1		1	1	1
	Albendazole	0.498944	1.18779	1.189		0.49458	0.694451	1.74707
	Parbendazole	41.0458	14.7964	27.7686		1.60121	3.73348	5.9837
NB4	DMSO	1	1	1
	Albendazole	1.15188	1.00326	1.10308
	Parbendazole	12.2891	37.962	33.2715
MV4-11	DMSO	1	1	1
	Albendazole	0.797916	0.774518	0.728202
	Parbendazole	2.46929	1.13103	2.01409
U937	DMSO	1	1	1
	Albendazole	3.7075	1.03821	0.912475
	Parbendazole	8.80702	1.59616	2.89616
THP-1	DMSO	1	1	1		1	1	1
	Albendazole	1.51882	0.89213	1.33061		0.911997	1.40654	1.01598
	Parbendazole	1.48311	3.36655	1.59693		1.42631	2.43522	1.24692
KG-1	DMSO	1	1	1		1	1	1
	Albendazole	1.4193	1.84224	0.972763		0.65353	1.26322	0.742301
	Parbendazole	17.3248	8.7868	7.34888		2.13906	3.62718	2.25781

## Sheet: Fig. 5
Figure 5a	CD11b	Positive rate (%)				CD14	Positive rate (%)
		DMSO	Albendazole	Parbendazole			DMSO	Albendazole	Parbendazole
	n=1	40.4	52.3	59.5		n=1	39.7	43.8	60.6
	n=2	43.6	42.3	64.3		n=2	36.5	45.5	63.6
	n=3	42.9	33.2	55.2		n=3	38.3	38.7	60.9
	n=4	42.1	42.5	66		n=4	39	35.3	60.8
Figure 5c	Annexin V positive rate (%)
		DMSO	Albendazole	Parbendazole
	n=1	49.6	39.1	71.6
	n=2	47.2	44.7	72.8
	n=3	49.5	39.9	77.1
	n=4	42.3	37.4	70.3
Figure 5d	KLF4	Relative expression				DPYSL2A	Relative expression
		DMSO	Albendazole	Parbendazole			DMSO	Albendazole	Parbendazole
	n=1	1	0.646953	1.2048		n=1	1	1.40117	1.995
	n=2	1	1.053	2.2664		n=2	1	0.928993	3.22994
	n=3	1	1.14873	1.31956		n=3	1	0.978589	1.88629
	n=4	1	1.4648	3.99154		n=4	1	0.99886	1.55347
	n=5	1	1.12893	1.42891		n=5	1	0.980183	2.1794
	n=6	1	1.16205	2.85994
	n=7	1	0.925885	1.18021
	n=8	1	1.01753	1.76714
Figure 5f	Chimerism	n=1	n=2	n=3	n=4	n=5
	Vehicle	74.4	88.9	81.4	73.6	84.9
	Albendazole	84.2	64.3	82.2	84.1	79.5
	Parbendazole	36	71	46.4	64.6	68.2
Figure 5i			Death (days)
	Control	n=1	53
	Control	n=2	53
	Control	n=3	58
	Control	n=4	54
	Control	n=5	56
	ABZ	n=1	58
	ABZ	n=2	58
	ABZ	n=3	41
	ABZ	n=4	57
	ABZ	n=5	59
	PBZ	n=1	67
	PBZ	n=2	62
	PBZ	n=3	63
	PBZ	n=4	67
	PBZ	n=5	62

## Sheet: Fig.S1
Supplementary Figure 1			Absorbance (%)
AsPC-1	ABZ, 48h									AsPC-1	PBZ, 48h
µM	0	0.0001	0.001	0.01	0.1	1	10			µM	0	0.0001	0.001	0.01	0.1	1	10
n=1	100	84.8789	77.634	73.3631	76.1236	39.8423	20.863			n=1	100	92.0656	89.5858	84.3759	42.8857	43.8449	19.2619
n=2	100	75.5951	84.3385	80.1704	75.1482	36.6084	23.5642			n=2	100	88.0039	97.7897	99.1491	54.6457	47.6392	22.5736
n=3	100	93.6664	84.5116	85.5134	78.9626	37.0139	10.9227			n=3	100	92.7874	94.3248	86.9158	45.6543	38.9491	7.22535
AsPC-1	ABZ, 72h									AsPC-1	PBZ, 72h
µM	0	0.0001	0.001	0.01	0.1	1	10			µM	0	0.0001	0.001	0.01	0.1	1	10
n=1	100	67.4304	67.04	25.3195	32.7805	20.6999	-2.26706			n=1	100	58.4993	67.2782	32.5712	21.5655	12.7985	-2.02992
n=2	100	79.0011	73.718	60.4832	46.3724	21.3606	6.82999			n=2	100	87.8832	76.2578	53.0172	27.9732	17.7509	0.507187
n=3	100	91.1971	82.2392	75.1291	69.1575	25.3005	10.952			n=3	100	100.189	90.5886	88.3291	29.479	32.3561	12.0891
SW620	ABZ, 48h									SW620	PBZ, 48h
µM	0	0.0001	0.001	0.01	0.1	1	10			µM	0	0.0001	0.001	0.01	0.1	1	10
n=1	100	109.455	90.8935	81.3042	24.9786	1.05733	-5.37526			n=1	100	57.557	58.2924	42.4508	4.11812	8.62329	-3.1931
n=2	100	86.6688	104.77	89.1251	38.315	2.74141	-5.12637			n=2	100	93.889	77.5331	73.242	2.5219	13.6823	-6.0155
n=3	100	104.048	79.3839	72.2982	30.9241	1.44554	-6.95963			n=3	100	75.5964	80.3986	52.2285	0.549279	5.24168	-9.29065
SW620	ABZ, 72h									SW620	PBZ, 72h
µM	0	0.0001	0.001	0.01	0.1	1	10			µM	0	0.0001	0.001	0.01	0.1	1	10
n=1	100	117.41	88.0127	86.6037	15.1066	3.92614	0.176962			n=1	100	88.7865	64.2607	37.5593	3.71708	4.22112	1.19504
n=2	100	55.0464	61.0285	54.9428	24.0803	4.60887	3.40982			n=2	100	48.587	66.0192	51.9159	3.06825	5.9614	3.58844
n=3	100	82.3947	69.4824	64.4464	21.5042	1.07337	-0.688623			n=3	100	91.006	80.1788	76.3968	2.76048	9.6192	1.4345
Jurkat	ABZ, 48h									Jurkat	PBZ, 48h
µM	0	0.0001	0.001	0.01	0.1	1	10			µM	0	0.0001	0.001	0.01	0.1	1	10
n=1	100	50.5544	87.7918	69.8111	24.3885	17.6241	0.309245			n=1	100	101.785	160.532	72.9471	28.976	5.78546	-2.39776
n=2	100	85.2873	99.7786	102.371	79.4115	47.4956	10.8385			n=2	100	87.8759	103.952	91.8716	37.4252	20.952	6.8013
n=3	100	106.049	104.28	104.071	52.3378	43.8159	1.85847			n=3	100	104.739	97.5426	68.4992	35.7241	3.142	0.277339
Jurkat	ABZ, 72h									Jurkat	PBZ, 72h
µM	0	0.0001	0.001	0.01	0.1	1	10			µM	0	0.0001	0.001	0.01	0.1	1	10
n=1	100	89.1124	61.8051	36.3299	1.64347	-2.67625	-2.07604			n=1	100	78.2601	45.3991	29.7489	12.6054	-1.77578	-5.45964
n=2	100	103.302	85.5153	75.5772	40.102	7.68547	-2.69718			n=2	100	58.2955	68.2788	33.668	9.91953	0.0292142	-0.922901
n=3	100	102.06	84.1006	73.9774	18.2158	8.2979	0.737917			n=3	100	84.4882	93.2593	73.5409	23.1995	8.25822	5.61777
Daudi	ABZ, 48h									Daudi	PBZ, 48h
µM	0	0.0001	0.001	0.01	0.1	1	10			µM	0	0.0001	0.001	0.01	0.1	1	10
n=1	100	94.2986	91.6654	81.4132	57.6412	7.72975	-0.508924			n=1	100	94.4558	95.9993	83.598	15.5061	2.64348	-1.93826
n=2	100	95.7878	118.856	92.145	50.7186	1.38299	-2.7027			n=2	100	91.9004	90.5024	80.2169	15.4029	-0.720157	-5.01568
n=3	100	89.4179	83.8642	90.3072	77.3969	24.4462	0.0646719			n=3	100	102.853	91.6509	93.8969	43.3662	9.25891	-3.59173
Daudi	ABZ, 72h									Daudi	PBZ, 72h
µM	0	0.0001	0.001	0.01	0.1	1	10			µM	0	0.0001	0.001	0.01	0.1	1	10
n=1	100	82.2253	72.8921	72.3328	32.0928	-2.39599	-2.31644			n=1	100	100.254	92.8798	73.6053	5.89548	-2.60003	-2.75313
n=2	100	101.883	103.382	81.8429	56.1696	0.524042	-0.698725			n=2	100	96.8257	94.4157	88.6606	13.8663	-2.30205	-3.49804
n=3	100	83.156	60.913	38.8996	2.03871	-3.58063	-3.22913			n=3	100	89.3547	64.4459	21.8921	-2.74335	-3.86894	-2.99626

## Sheet: Fig.S6
Supplementary Figure 6
	Colony number
DMSO	G	GM	M	TOTAL
n=1	118	38	42	198
n=2	98	85	23	206
n=3	91	88	23	202
PBZ 1 nM	G	GM	M	TOTAL
n=1	78	77	26	181
n=2	99	81	33	213
n=3	99	69	43	211
PBZ 5 nM	G	GM	M	TOTAL
n=1	100	75	46	221
n=2	71	79	38	188
n=3	113	96	30	239
PBZ 10 nM	G	GM	M	TOTAL
n=1	96	73	46	215
n=2	52	91	32	175
n=3	101	79	39	219
PBZ 50 nM	G	GM	M	TOTAL
n=1	88	86	27	201
n=2	83	114	44	241
n=3	94	80	34	208
PBZ 100 nM	G	GM	M	TOTAL
n=1	86	89	43	218
n=2	63	98	39	200
n=3	60	84	50	194

## Sheet: Fig. S8
Supplementary Figure 8
Day 0	Group	Mice	WBC (10^2/µL)	RBC (10^4/µL)	HGB (g/dL)	HCT (%)	PLT (10^4/µL)	Body weight (g)
	Control	n=1	81	908	11.2	46.9	74.8	20.22
	Control	n=2	104	1318	16.3	68.8	109	20.82
	Control	n=3	68	995	12.2	51.8	80.1	21.9
	PBZ 10mg/kg	n=1	104	1046	12.7	55.3	106	19.8
	PBZ 10mg/kg	n=2	77	1274	15.8	66.2	116	21.68
	PBZ 10mg/kg	n=3	117	1048	12.2	55.3	86.7	21.95
	PBZ 50mg/kg	n=1	99	1051	12.7	55	89.9	23.49
	PBZ 50mg/kg	n=2	81	1217	14.3	63	137	20.19
	PBZ 50mg/kg	n=3	102	1121	13.3	58.5	144	21.21
	PBZ 100mg/kg	n=1	86	1276	15.8	66.9	83.7	20.53
	PBZ 100mg/kg	n=2	104	1004	11.7	52.4	97.2	21.95
	PBZ 100mg/kg	n=3	88	899	10.7	47.6	89.6	19.73
Day 14	Group	Mice	WBC (10^2/µL)	RBC (10^4/µL)	HGB (g/dL)	HCT (%)	PLT (10^4/µL)	Body weight (g)
	Control	n=1	104	857	10.7	44.7	62.3	20.71
	Control	n=2	81	1088	13.3	57.5	77.1	21.4
	Control	n=3	79	801	9.2	42.1	75.8	22.05
	PBZ 10mg/kg	n=1	77	916	11.2	48.9	52.2	20.46
	PBZ 10mg/kg	n=2	63	1127	13.3	58.8	104	21.37
	PBZ 10mg/kg	n=3	81	686	8.7	36.3	106	21.78
	PBZ 50mg/kg	n=1	131	1242	15.3	64.6	124	23.71
	PBZ 50mg/kg	n=2	63	1029	12.2	54	86	20.26
	PBZ 50mg/kg	n=3	68	1074	12.2	55	68	20.45
	PBZ 100mg/kg	n=1	77	1279	15.3	66.2	29.6	20.8
	PBZ 100mg/kg	n=2	86	858	10.2	43.7	122	21.84
	PBZ 100mg/kg	n=3	86	1063	12.2	55.3	76.8	19.9
Day 28	Group	Mice	WBC (10^2/µL)	RBC (10^4/µL)	HGB (g/dL)	HCT (%)	PLT (10^4/µL)	Body weight (g)
	Control	n=1	142.81	990.552	12.0021	52.0344	98.1	18.95
	Control	n=2	104	950	11.2	49.5	160.281	21.26
	Control	n=3	80.5203	869.012	10.4828	45.6535	99.7	22.75
	PBZ 10mg/kg	n=1	111.665	1010.3	12.0021	52.4901	103.309	19.53
	PBZ 10mg/kg	n=2	90	1015	12.2	52.4	107	22.05
	PBZ 10mg/kg	n=3	95.7128	871.291	10.4828	46.4131	108.626	22.31
	PBZ 50mg/kg	n=1	108	1074	13.8	58.8	111	22.88
	PBZ 50mg/kg	n=2	118.502	1044.49	12.7617	53.7055	110.905	20.74
	PBZ 50mg/kg	n=3	95.7128	998.908	12.3819	51.7305	99.5109	20.58
	PBZ 100mg/kg	n=1	97.9917	996.025	12.7046	52.5078	108.407	21.1
	PBZ 100mg/kg	n=2	104.828	920.666	11.2425	47.4006	110.146	21.62
	PBZ 100mg/kg	n=3	123.819	1084	13.0828	56.3026	95.7845	20.26
